# Supplementary material for: Exploration of Strawberry Fruit Quality During Harvest Season Under a Semi-Forcing Culture with Plants Nursed Without Chilling
Source: Plants (Basel). 2024 Oct 31;13(21):3052. doi: 10.3390/plants13213052 (PMC11548627; doi:10.3390/plants13213052)
Supplement: Supplementary file 1 [file plants-13-03052-s001.zip]

Archive with 1 entries (1 files):
- plants-3214522-supplementary.pdf
